# Supplementary material for: Assessment of Tilapia (Oreochromis spp.) Welfare in the Semi-Intensive and Intensive Culture Systems in Thailand
Source: Animals (Basel). 2023 Aug 2;13(15):2498. doi: 10.3390/ani13152498 (PMC10416865; doi:10.3390/ani13152498)
Supplement: Supplementary file 1 [file animals-13-02498-s001.zip]

Archive with 1 entries (1 files):
- animals-2481871-supplementary.pdf
